# Supplementary material for: Detection of crossed cerebellar diaschisis in hyperacute ischemic stroke using arterial spin-labeled MR imaging
Source: PLoS One. 2017 Mar 21;12(3):e0173971. doi: 10.1371/journal.pone.0173971 (PMC5360263; doi:10.1371/journal.pone.0173971)
Supplement: S1 File — (XLSX) [file pone.0173971.s002.xlsx]

## Sheet: ALL
Case number	age range	gender	Time between onset and MRI, minutes	Atrial fibrillation (1: yes, 0: no)	Hypertension (1: yes, 0: no)	hyperlipidemia (1: yes, 0: no)	Diabetes mellitus (1: yes, 0: no)	Smoking (1: yes, 0: no)	Cause of stroke (TOAST classification, 4 and 5: undetermined or other)	Use of tPA (1: yes, 0: no)	Presence of arterial occlusion (1: yes, 0: no)	Location of arterial occlusion (0. no occlusion, 1. ICA, 2. MCA, 3. PCA)	Ischemic core volume, mL	Perfusion lesion volume, mL	Perfusion-diffusion mismatch ratio	Initial_NIHSS	NIHSS at discharge	NIHSS 3month	Initial mRS	mRS at discharge	mRS 3month	CCD grading by observer 1	CCD grading by observer 2	CCD (1: yes, 0: no)	AI#1	AI#2	mean AI (AI #1 and AI#2)
1	60~69	M	86	1	0	0	0	0	2	0	1	2	20.344	16.43	0.82	23	11	4	5	4	3	3	3	1	27.712	29.0514	28.4
2	50~59	F	169	0	0	1	0	0	2	0	0	0	0.21	0.959	4.57	1	0	0	2	0	0	1	2	0	6.01105	9.39929	7.7
3	30~39	M	109	0	0	0	0	0	2	1	1	1	25.062	81.054	3.23	14	8	2	4	3	2	3	3	1	36.8647	31.5508	34.2
4	40~49	F	339	0	0	0	0	0	4	0	1	2	72.45	67.8	0.94	14	8	F/U loss	3	3	F/U loss	3	3	1	28.3481	22.6093	25.5
5	60~69	M	179	0	1	0	0	0	1	0	0	1	5.74	31.648	5.51	1	1	0	3	2	0	2	2	1	13.9281	13.6687	13.8
6	70~79	M	121	1	0	0	0	1	2	0	1	1	36.165	43.395	1.23	9	4	F/U loss	3	3	F/U loss	2	2	1	20.2518	15.0582	17.7
7	50~59	M	97	0	0	0	0	0	4	0	1	2	16.73	19.54	1.17	13	42	42	4	6	6	3	3	1	26.5939	32.671	29.6
8	40~49	F	133	0	0	1	0	1	5	0	1	1	5.262	3.701	0.7	4	1	0	1	2	0	3	2	1	19.5679	20.7217	20.1
9	40~49	M	317	0	1	1	0	0	4	0	0	0	0.073	0	0	6	3	1	4	3	2	3	3	1	25.4921	29.409	27.5
10	70~79	M	163	1	0	0	0	0	2	1	0	0	0.05	0	0	4	0	0	3	0	0	1	1	0	1.62322	4.09165	2.9
11	60~69	M	260	1	0	0	0	0	2	1	1	2	5.684	69.24	12.18	6	1	0	3	2	0	3	3	1	35.842	38.6039	37.2
12	50~59	F	455	1	0	0	0	0	2	0	1	2	1.676	67.48	40.26	17	0	0	4	0	0	3	3	1	32.5377	34.0153	33.3
13	70~79	M	111	0	0	1	0	0	2	1	1	2	8.957	28.769	3.21	10	2	0	4	2	0	3	3	1	32.3549	33.2754	32.8
14	60~69	M	144	1	1	0	0		2	0	1	1	151.163	231.142	1.53	18	8	6	4	4	4	3	2	1	14.9347	16.9751	16
15	60~69	M	135	0	0	0	0	0	1	1	1	1	15.053	102.921	6.84	19	1	0	4	1	0	3	3	1	31.879	31.4136	31.6
16	70~79	F	188	0	0	0	0	0	3	0	0	0	1.125	0	0	2	1	0	4	2	0	3	3	1	32.8581	33.9722	33.4
17	70~79	M	155	1	1	0	0	0	1	0	1	1	0.1	109.184	1114.12	1	0	0	4	0	0	2	3	1	45.5965	41.5119	43.6
18	70~79	F	167	1	0	0	1	0	3	0	0	0	0.386	0	0	2	0	0	3	0	0	2	2	1	9.24844	9.65341	9.5
19	70~79	M	135	0	1	0	0	0	4	1	1	2	28.307	noncontrast MRI		8	42	42	4	6	6	2	2	1	16.8565	17.457	17.2
20	70~79	F	63	1	1	0	0	0	2	0	1	2	2.527	13.368	5.29	2	0	0	2	0	0	1	1	0	4.76722	2.67493	3.7
21	70~79	M	91	1	1	1	0	1	1	0	0	0	1.318	1.028	0.78	1	1	0	2	2	0	1	1	0	21.5269	8.42259	15
22	70~79	M	119	0	0	0	0	0	3	1	0	0	0.4	0	0	1	0	0	2	0	0	1	1	0	5.6672	10.4702	8.1
23	70~79	F	233	0	1	0	0	0	1	0	1	3	1.086	0	0	1	0	0	2	0	0	3	3	1	46.1122	35.8773	41
24	60~69	M	70	0	1	1	0	0	2	1	0	0	6.591	7.038	1.07	4	0	0	2	0	0	1	1	0	11.2348	10.6168	10.9
25	50~59	M	239	0	0	1	0	0	4	0	0	0	0.509	0	0	8	0	0	4	0	0	3	3	1	23.1356	26.9139	25
26	80~89	F	130	0	1	0	0	0	1	0	0	0	6.236	8.112	1.3	2	0	0	2	0	0	3	3	1	46.728	33.0151	39.9
27	70~79	M	63	0	1	0	0	0	2	0	1	3	2.306	3.29	1.43	2	0	0	2	0	0	2	1	1	18.6497	14.5227	16.6
28	50~59	F	169	0	1	0	1	0	5	1	0	0	4.201	0	0	5	1	F/U loss	4	3	F/U loss	2	2	1	14.9822	15.8959	15.4
29	20~29	F	115	0	0	0	0	0	2	0	1	2	1.61	111.263	69.11	2	0	0	4	0	0	3	2	1	30.1867	24.5877	27.4
30	50~59	M	156	1	0	0	1	1	2	0	0	0	0.864	9.483	10.98	19	3	0	4	2	0	1	1	0	0.22562	2.65944	1.4
31	70~79	M	80	1	0	0	0	0	2	1	1	2	8.005	92.297	11.53	13	0	0	4	0	0	3	3	1	45.3818	43.5738	44.5
32	40~49	M	184	0	1	1	0	0	4	0	0	0	0.362	0.708	1.96	1	1	1	1	1	1	1	1	0	7.78329	0.0208333	3.9
			139.5								0		9.495	0	0	10								1
											1		116.922	140.582	1.2	15								1
											1		7.998	5.415	0.68	1								1
											1		20.43	128.463	6.3	16								1
											0		0.805	x	x	1								0
											1		0.5	x	x	0								1
											1		0.89	x	x	3								1
															169										0
															163										0
															63										0
															91										0
															119										0
															70										0
															156										0
															184										0
															63										1
															80										1
															86										1
															97										1
															109										1
															111										1
															115										1
															121										1
															130										1
															133										1
															135										1
											CCD				135										1
											0				144										1
											0				155										1
											0				167										1
											0				169										1
											0				179										1
											0				188										1
											0				233										1
											0				239										1
											1				260										1
											1				317										1
											1				339										1
											1				455										1
											1
											1
											1
											1
											1
											1
											1
											1
											1
											1
											1
											1
											1
											1
											1
											1
											1
											1
											1
											1
